# Supplementary material for: Readiness of Ghanaian health facilities to deploy a health insurance claims management software (CLAIM-it)
Source: PLoS One. 2022 Oct 5;17(10):e0275493. doi: 10.1371/journal.pone.0275493 (PMC9534449; doi:10.1371/journal.pone.0275493)
Supplement: S2 File — Anonymized data as per the content of attached quantitative instrument. (XLSX) [file pone.0275493.s002.xlsx]

## Sheet: DATA
CODE	HFP1	HFP2	HFP3	HFP4	HFP5	HFP6	HFP7	HFP8	HFP9	HRCC1_b	HRCC2	HRCC3	HRCC4	HRCC5	HRCC6	HRCC7	HRCC8_a	HRCC8_b	HRCC8_c	HRCC8_d	HRCC8_e	TP1	TP2	TP3	TP4	TP5	TP6	CGS1	CGS2	CGS3	CGS4	CGS5	CGS6	CGS7	CGS8	CGS9	CGS10	CGS11_a	CGS11_b	CGS11_c	CGS11_d	CGS11_e	CGS11_f	CGS11_g	CGS11_h	CGS11_i	CGS11_j	CGS11_k	CGS11_l
1	12	35	360	153230	700000	25	2		rural	Accountant	2	2	0	2	0	2	1	1	1	2	2	1	0	0	2	2	2	2		1	2	2	2	3	1	2	because it is readily available	3017.92	3389.71	2497.89	2800.97	3344.76	1835.19	1767.44	1686.14	1841.79	1870.66	2187.59	2503.02
2	10	54	1650	1269646	3417780	32	1	Medlink - Data and diagnostic purposes, general e-health, used to manage NHIS claims	urban	Accountant	2	2	0	2	2	2	1	1	1	1	1	13	5	3	1	1	1	1	2	1	2	2	3	4	1	1	safe and easy to retrieve data	13949.2	15443.9	12869.4	16998.7	19113.1	27329.2	18489.6	14968.4	28441.9	29481.1	19678.5	22872.2
3	15	35	360	215759		22	2		rural	Claims manager	2	2	0	1	1	2	1	1	1	1	2	2	1	0	2	2	2	2		1	2	2	3	3	1	2		3287.49	3209.22	3291.17	3235.33	3743.23	2987.14	2872.97	2384.25	2667.63	3353.96	2691.68	3883.91
4	250	483	11382	1.10342e+07	1.08544e+07	88	1	Hospital Administration Management Software (HAMS) - 1. Claims processing and management 2. Patients records and diagnosis	urban	Claims manager	7	5	2	6	5	7	1	1	1	2	2	85	6	6	1	1	1	2		1	2	2	2	4 (Carewex EMR)	1	1	Because our system of managing claims is web-based	430577	427837	350911	383324	389176	316822	370555	330436	363475	388435	413589	403534
5	14	64	1091	255334		5	2		urban	claims manager	4	1	3	1	4	2	1	1	1	2	2	5	2	0	2	2	1	1	2	1	2	2	1					16508.5	12835.9	11728.1	16203.8	14077.7	11789.1	11666	8807.01	12869.6	11411.5	20189	18881.5
6	215	290	8800	1200000	15500000	60	1	Patients and hospital information system (PHIS) - 1. Records management 2. NHIS claims management 3. prescription and diagnosis records	urban	claims manager	5	3	2	2	3	0	2	2	2	2	2		5	2	1	1	1	1	1	1	2	1	3	3	1	1	Because it is the main source of the data and serves as a good back up	263011	227328	219043	214728	234207	240136	250385	222852	239388	249523	313611	260022
7	140	359	9000	5.60535e+06	3.83411e+06	61	1	Aksoft - Hospital management software for the entire facility including all departments and units	rural	Claims manager	4	4	0	4	0	0						85	4	3	1	1	1	2		1	3	2	3	3	1	1	For easy recovery and transmitting of claims information	209509	277213	254312	269176	271028	245282	260876	272880	272547	324899	330673	310836
8	70	257	3390	6.44224e+06		8	1	Light wave health information system (LHIMS) - for processing all health information at the facility (records, consulting room, laboratory, wards, NHIS)	urban	claims manager	5	4	1	4	4	5	1	1	1	2	2	50	4	1	1	1	1	2		1	3	2	1		1	2	the facility has no external storage except the computer	130278	105640	92295.2	102742	102606	106607	112640	125038	145783	155365	165896
9	35	180	3300	355597	5.41532e+06	20	1	Sun-Plus for accounting purposes	urban	Claims manager	5	4	1	3	2	5	1	1	1	2	2	30	4	0	1	1	1	2		1	3	2	3	4 (Brainsoft)	1	4 (external hardrive)	in case of any emergency, the facility can rely on it	115646	99770.5	92058.6	116014	98227.7	91624.5	86453.1	87447.9	108641	119917	118520	119011
10	15	21	300	24000		14	2		rural	Midwife	3	3	0	1	2	2	1	1	2	2	2	2	1	0	2	2	2	2		1	2	2	2	4	1	3	to have a copy as evidence/future reference	3565.08	2683.91	2006.35	2854.11	2685.38	3705.94	2901.38	2472.12	4070.28	5154.57	4393.75	3764.56
11	23	26	1500			5	2		urban	claims manager	1	0	1	0	1	1	1	1	2	2	2	3	1	1	2	1	2	2		1	3	2	3	3	1	2	it is not movable compared to the use a pendrive	12448.2	20906.3	22393	14969.5	10373.3	7744.29	9349.55	11385	11415.7	11981.7	12832.9	16851.2
12	89	188	5100	2515999	312918	9	1	Aksoft - Hospital management software for the entire facility including all departments and units	urban	Claims & IT Head	4	4	0	2	2	4	1	1	1	1	1	50	5	0	1	1	1	1	3	1	2	1	3	3	1	2		125402	141937	110456	147170	147467	132111	138604	132293	139868	138253	192557	180034
13	218	278	4500	5.48124e+06		53	2		urban	Claims manager	5	2	3	0	5	0	1	1	2	2	2	26	6	0	1	1	1	2		1	3	2	2	4 (NHIS e-claims)	1	1	the server cannot be easily moved or carried away compared to external hardrive and other storage devices	244751	284385	267388	300689	349432	254459	284497	257899	295308	287652	295716	316761
14	29	42	600			39	2		rural	Claims manager	2	0	2	1	2	1	1	1	1	2	1	4	2	0	2	2	2	2		1	2	2	2	4	1	3	In case one storage fails, the facility can still have its information intact.	16827.2	16307.7	15713.8	17614	14640.6	12213.6	11153.1	13301.7	10041.1	12271.9	13464.7	17878.4
15	30	59	1350			23	1	HELIS-Healthcare Electronic Information System - Multipurpose for running the day to day activities of the facility	urban	Claims manager	3	3	0	1	3	0	1	1	2	2	2	11	2	2	1	1	1	2		1	2	2	3	3	1	1 and 4 (external hardrive)	Use different storages to secure information when LAN does not work	15077.7	1855.96	34631.7	34541.9	30796.3	19558.6	17260.9	17819.3	16815.9	12057.7	12635	23030.5
16	22	89	2100	418807		69	2		urban	Finance Officer	3	3	0	3	3	1	1	1	2	2	2	6	2	0	2	2	2	1	2	1	2	2	2	4 (Claim-It software)	1	2	Yet to purchase other form of storage	26257.3	17833.5	18242.1	23555.1	25087.6	21259.1	26064.8	25871.9	30198.1	31657	38019.2	35654
17	20	51	1950	275000	152989	16	2		rural	Claims manager	1	0	1	1	1	0	2	2	2	2	2	4	2	0	2	2	2	2		1	3	2	2	4	1	2	It is an oversight there is need for external hardrive	22276.2	18774	17857.9	19381	21641.2	18904.2	18940.5	17492.2	16802.9	16620.8	15798.5
18	72	219	6000	4000000	1000000	14	1	Aksoft - Hospital management software for the entire facility including all departments and units	urban	Claims Officer	6	6	0	6	6	0	2	2	2	2	2	50	4	0	1	1	1	2		1	3	2	2	4 (Aksoft)	1	2, 3, 4 (External hardrive)	To protect our information against any unforeseeable circumstances	186719	199631	198891	214665	199615	195593	180930	177244	209988	223235	281863	270309
19	10	44	1950	326420	455657	6	2		rural	Claims Officer	2	0	2	2	1	2	1	1	1	1	1	4	2	0	2	2	2	2		1	2	1	2	4	1	2, 3	It is the safest way to secure data	17715.9	19345.7	14899.8	22874.8	22961.4	15140.8	15091.5	14196.7	16799.6	17248.2	22560	24510.5
20	70	304	6000	8.78782e+06		29	2		urban	Accountant	8	5	3	5	1	0	2	2	2	2	2	12	3	3	2	2	1	2		1	3	2	2	4	1	2	that is the norm	148475	157018	139795	160277	157728	139130	149107	145654	146611	169344	181052	190866
[truncated: 58 more columns]

## Sheet: VARIABLES-CODE
B1 = Name of the Health facility
B2 = Name of the district
B3 = Name of Region
B4 = Date of interview
B5 = Name of interviewer
B6_a = Name of person interviewed
B6_b = function of person interviewed
B6_c = contact number
B6_d = email address
B7_a = Name of person interviewed
B7_b = function of person interviewed
B7_c = contact number
B7_d = email address
B8_a = Name of person interviewed
B8_b = function of person interviewed
B8_c = contact number
B8_d = email address
B9_a = Name of person interviewed
B9_b = function of person interviewed
B9_c = contact number
B9_d = email address
HFP1 = size of your hospital in terms of bed capacity
HFP2 = total workforce of the hospital
HFP3 = average patient turnover in your hospital
HFP4 = size of your annual revenue in Ghana cedi terms
HFP5 = current value of the assets of the hospital in Ghana cedi terms per the most recent financial statement
HFP6 = number of years hospital been in operation
HFP7 = Hospital currently using any form of Hospital management software
HFP8 = type of software being used and its purpose
HFP9 = geographic location of the hospital in terms of rural or urban
HRCC1_a = Name of officer responsible for claims processing
HRCC1_b = Designation of officer responsible for claims processing
HRCC2 = total number of staff working in the claims unit
HRCC3 = TOTAL staff who work in the claim’s unit as permanent employees
HRCC4 = TOTAL staff who work in the claims unit as casual employees
HRCC5 = number of of the claims staff who are responsible for claims vetting
HRCC6 = number of the claims staff are involved in JUST data entry
HRCC7 = number of the claims staff who have been trained in MS Office applications
HRCC8_a = Trained in Microsoft Word
HRCC8_b = Trained in Microsoft Excel
HRCC8_c = Trained in Microsoft Power Point
HRCC8_d = Trained in Microsoft Outlook
HRCC8_e = Trained in Microsoft Project
TP1 = number of functional computers. /laptops/tablets in the facility
TP2 = number of functional computers in this facility solely dedicated to claims data entering and processing
TP3 = number of functional surge protectors in this facility solely dedicated to claims data entering and processing
TP4 = Do you have a local area network in place (LAN)
TP5 = Do you have in place an arrangement to support your hardware and LAN
TP6 = Do you have in place backup power systems in time of power failure
CGS1 = Does this facility have a written guideline or manual (SOP) for capturing/entering data and processing claims
CGS2 = If YES request to obtain or see a copy
CGS3 = Is this facility a credentialed NHIS service provider
CGS4 = If YES request to obtain or see a copy of credentialed certificate
CGS5 = If YES, please state where your claims are submitted to for processing.
CGS6 = In what form do you usually submit your claims
CGS7 = If this facility also submits claims electronically, which software is used in capturing the data
CGS8 = Does this facility keep claims data electronically
CGS9 = If this facility keeps claims electronically where do you store your claims data
CGS10 = What is the reason for the stated electronic claims storage preference
CGS11_a = value of total monthly claims July 2018
CGS11_b = value of total monthly claims August 2018
CGS11_c = value of total monthly claims September 2018
CGS11_d = value of total monthly claims October 2018
CGS11_e = value of total monthly claims November 2018
CGS11_f = value of total monthly claims December 2018
CGS11_g= value of total monthly claims January 2019
CGS11_h = value of total monthly claims February 2019
CGS11_i = value of total monthly claims March 2019
CGS11_j = value of total monthly claims April 2019
CGS11_k = value of total monthly claims May 2019
CGS11_l = value of total monthly claims June 2019
CGS12_a = value of total monthly deductions from claims in July 2018
CGS12_b = value of total monthly deductions from claims in August 2018
CGS12_c = value of total monthly deductions from claims in September 2018
CGS12_d = value of total monthly deductions from claims in October 2018
CGS12_e = value of total monthly deductions from claims in November 2018
CGS12_f = value of total monthly deductions from claims in December 2018
CGS12_g = value of total monthly deductions from claims in January 2019
CGS12_h = value of total monthly deductions from claims in February 2019
CGS12_i = value of total monthly deductions from claims in March 2019
CGS12_j = value of total monthly deductions from claims in April 2019
CGS12_k = value of total monthly deductions from claims in May 2019
CGS12_l = value of total monthly deductions from claims in June 2019
CGS13 = any experience where errors were sometimes detected in submitted claims
CGS14 = please state the main errors that were detected in the submitted claims
CGS15 = any experience of NHIS submitted claims ever being rejected
CGS16 = state the reasons for claims rejection
CGS17_a = how many days it took to compile and generate claims in July 2018
CGS17_b = how many days it took to compile and generate claims in August 2018
CGS17_c = how many days it took to compile and generate claims in September 2018
CGS17_d = how many days it took to compile and generate claims in October 2018
CGS17_e = how many days it took to compile and generate claims in November 2018
CGS17_f = how many days it took to compile and generate claims in December 2018
CGS17_g = how many days it took to compile and generate claims in January 2019
CGS17_h = how many days it took to compile and generate claims in February 2019
CGS17_i = how many days it took to compile and generate claims in March 2019
CGS17_j = how many days it took to compile and generate claims in April 2019
CGS17_k = how many days it took to compile and generate claims in May 2019
CGS17_l = how many days it took to compile and generate claims in June 2019
CGS18_a = how long in days it takes you to submit claims generated to the NHIS Claim office in July 2018
CGS18_b = how long in days it takes you to submit claims generated to the NHIS Claim office in August 2018
CGS18_c = how long in days it takes you to submit claims generated to the NHIS Claim office in September 2018
CGS18_d = how long in days it takes you to submit claims generated to the NHIS Claim office in October 2018
CGS18_e = how long in days it takes you to submit claims generated to the NHIS Claim office in November 2018
CGS18_f = how long in days it takes you to submit claims generated to the NHIS Claim office in December 2018
CGS18_g = how long in days it takes you to submit claims generated to the NHIS Claim office in January 2019
CGS18_h = how long in days it takes you to submit claims generated to the NHIS Claim office in February 2019
CGS18_i = how long in days it takes you to submit claims generated to the NHIS Claim office in March 2019
CGS18_j = how long in days it takes you to submit claims generated to the NHIS Claim office in April 2019
CGS18_k = how long in days it takes you to submit claims generated to the NHIS Claim office in May 2019
CGS18_l = how long in days it takes you to submit claims generated to the NHIS Claim office in June 2019
CGS19 = how many days does it take for you to pay your suppliers of medicines after their invoice is due
CGS20 = how many days does it take for you to pay your suppliers of consumables after their invoice is due
STA1 = Our existing claims management processes makes it convenient to compile and generate claims
STA2 = Our existing claims management processes makes it possible to compile and generate monthly claims in the shortest possible time
STA3 = Our existing claims management processes makes it possible to reduce the number of errors in submitted claims to barest minimum
STA4 = Because of the quality of information produced by our existing claims management processes, the NHIA claims office finds it easy to vet and validate our claims
STA5 = Because of the quality of information produced by our existing claims management processes, the NHIA claims office is unlikely to reject any of our submitted claims
STA6 = Because of the quality of claims data submitted to the NHIA claims office our reimbursement hardly delays
STA7 = We are able to use our validated claims as collateral to secure private commercial loans
STA8 = We know of the Medical Credit Funds (MCF) and how it can help our hospital in terms of finances
STA9 = We have access to the MCF and know what to do to access funds from MCF
STA10 = Delays in processing of our claims is a constraint to our ability to access the MCF
STA11 = Our existing claims management processes makes it possible for us to produce routine clinical data (Diagnosis, medicines consumption and patient turnover)
STA12 = Our existing claims management process has made it possible for routine clinical data to be processed into a from that can easily be used for clinical decision-making
STA13 = Because of the existing claims management processes, we are able to use processed clinical information for everyday clinical decision-making
STA14 = Our claims management processes have made it easy for us to generate different types of report (clinical and managerial) useful for managers of the hospital
STA15 = Our claims management processes have made it easy for us to generate different types of report (clinical managerial) useful for district managers of the health system
STA16 = Because of the existing claims management processes, we are able to use information for everyday clinical decision-making

## Sheet: Response Code
Yes = 1. No = 2
Copy obtained = 1 Copy requested and seen = 2 Copy requested but not available = 3 Other (Specify) = 4
District Office = 1 CPC = 2
Paper only = 1 Electronic only = 2 Both paper and electronic = 3
Bespoke = 1 Off-the-Shelve = 2. Excel = 3. Other = 4
Dedicated Server = 1. Computer Hard disk = 2. CD/Pendrive = 3. Other = 4
