# Supplementary material for: Readiness of Ghanaian health facilities to deploy a health insurance claims management software (CLAIM-it)
Source: PLoS One. 2022 Oct 5;17(10):e0275493. doi: 10.1371/journal.pone.0275493 (PMC9534449; doi:10.1371/journal.pone.0275493)
Supplement: S3 File — Anonymized data as per the content of attached interview guide. (XLSX) [file pone.0275493.s003.xlsx]

## Sheet: Sheet1
Respondents	Process of Generating Claims	Challenges with Claims Compilation Process	How to Resolve the Claims Challenges	Knowledge of CALIM-It Software	Implementation Challenges for CLAIM-IT	Access to information for Decision-making	Benefits of use of CLAIM-it Softawre
1	use of a semi electronic system to. Compile claims after transactions have happened. But this system includes manual sorting and labelling	Claims processing is currently a tideous job and the way it is done means the need to purchase inpust for that effect and so expensive	Ciam-it when fully implemented will be the solution to the current challenge. Because the system will do the tedious job of sorting and you may not even need to print	There is knowledge of claim it software and the reason foe developing the application and very much interested in the reports that can be generated	Incompactibility with other third-party applications could be a problem	Access to some information for decision-making from the existing software which CALIM-it is superios especially in detecting errors	CLAIM-it will help increase the speed of processing claims and will reduce errors substantially compared to our existing system of claims processing
2	Claims is currently done manually and it takes a lot of time and is harasing and difficult to do it	The system is prone to errors and its difficult to do it and also takes time to do it and so very challenging	CLAIM-it will be a good solution to the current challenges	officers are awars of the existence of the CLAIM-it software and what it can do	The network version can be difficult to implement in our setting because when the network is off then we may need to may for the network to come back	The current system gives them some information for decision-making	It will help us to detect some of the NHIS card that have expired and it can let us know how much we are expecting from the authorities. And also for quick decision making we can depend on that and we can know our total clients turn out
3	We were previousely using the manual system which was very tedious and had errors. However we are now using a software called mid link that is use to process transaction and also able to pull the information for filling with the CPC	The mannual system was timing consuming, prone to errors and very tedious to compile and so need a lot od staff to get the job done	investme nt in a software that is able to do the job just as we did.
4	The current system seem to be an electronic system which is not done on a real-time basis	Some personnel are not those with required computer skills. Besides, power fluction is also an issue and the network as well. The setup also has issues especially with the medication list	We need more training and we need to cushion staff and motivate them and we need to have strong power source to avoid causing short falls in the process.	They are aware of the existence of CLAIM-I and they have even gone for some form of training on the software	Need to invest in computerhardware and traiming as well as network etc	Our existing system gives us access to basic data such as attendance, admission etc	CLAIM-it is superior in terms of it ability to detect errors and also the completeness of the list of medicines
5	Currently using the CLAIM-it software to process their claims	challenges especially with those who are not given any drugs. The szystem does not accept those. It wants you to assign medicines	there is the need for an updatre to fix this problem so that those who come for just freview can also be captured	Using CLAIM-IT so has knowledge of it	CLAIM-it does the vetting internally so one does not know what is done. However , it seems those who used CLAIM-it have theor reimbursement delayed especially for the latter part of 2018 and January 2019. Lack of computers and Network is also an issue with the implementation of CLAIM-it	the CLAIM-it gives access to real-time information that is great and in charts as well	In CALIM-it, it is superior and so no errors, you don’t havde to print so savings on paper and you can also send directly to the CPC and so no need to travel. It is also fast and you have your claims data early enough
6	The process seem to be a manual process in this hospital	because the system is manual the challenge is categorising the drugs amd matching them to diagnosis. This is something that a computerised system will do automatically	There is the need to involver a lot more staff such as the doctors and pharmacist in the claims processing.	Yes they have knowledge of CLAIM-it	Don’t know of what the potential challenges will be	have ccess to information nusing the ncurrent system but takes very long. Sometimea about 2 months	CLAIM_it will resolve all the diagnosis and categorisation challenges. The other benefit will be all the report it can give us for decision-making
7	Before hearing of the CLAIM-t they have been processing the claims manually. Now they are using CLAIM-it Software	The manual process was problematic because there were a lot of errors in the claims document baucse things were done manually. The errors relate to categorisation, missing ninformation etc	Introduction of a software like CLAIM-it that has the capability to solve most the problems enumerated	Know of the CLAIM-it software and seem its is currently being used by the hospital.	The few implementation challenges that in our case we tried and sorted that out from NHIA	Access to information for decision-making under the manual system was almost impossible, except the total claims submitted.	Apart from dealing with the errors, submission of the claims is also cost effective given that you don’t habe to travel and go to the NHIA office
8	The have a hospital information system but the claims generation process is manual	Because the system is manual, you need the presribers and other staff to be part of the process and that delays and waist time. The prescribers are very busy and is sometimes difficult to get them to clarifiy things.	There is the need to get the vendors of the software to twick it to suit this need in addition to more personnel for the job	Yes we are aware of the CLAIM-it software and were even supposed to go for training but could not go for the training. Managememnt is looking at making then decision to implement that software	computers, the staff, but the willingness of our staff to use the software will be the challenge that we will face. But we at the health insurance processing unit we are ready to implement it	We have access to a lot of management information from the current software we are using	The CLAIM-it will be a solution to the current challenges because it has a lot of the protocols from NHIA ,does it will reduce a lot of the errors we make
9	They currently use the CLAIM-it software to process the claims	given that we need the prescribers to validate, it some times waist time and in some cases take about 2 - 3 days	There is the need to have more vetting people trained for the purpose	Yes there is knowledge and they are currently usin g the softawre	Addequate resources in terms of personnel who can type and the relevanmt computers	Is helpful for delivering information for decision-makin g on issues of medicin es	Filing of the claims is less time consuming com pared to the past. You don’t havr to go to the office of the NHIA. It can be sent ellectronically
10	The use a manula system relying on the manual files to process claims	There are challenges with mismatch of diagnosis and categorisation of the cliams. The challenges means there are errors and also takes a long time to get it done.	Implementation of electronic systems such as CLAIM-it	Yes there ate aware of the existence of CLAIM-it	entering the transactions into claim it takes time. In the old system it was done on excel and took less time. Again network challenges can also be an issue especially when access is poor	Gives a lot of information that can be helpful in decision-making	CLAIMT is superior because of the protocols buit into the system to prevent errors with claims processing. Additionally because of the inbuilt protocols errors are limited and you have an idea of what you get know that errors are limited
11	They don’t have a software for the full transaction processing but they are now using the claim it software for the processing of the CLAIMS		Implementation of electronic systems such as CLAIM-it	Yes aware of the claim it and some of them are using it for claims processing	Sometimes you have problems using the CLAIM-it because the protocols have been preset and it it does. Not match with what you are doing tghen the system will n ot allow your to preceed. There is therefore the need to look at the set up of the CLAIM-t again to make it flexible to suit the needs of users. Also the relevant inputs in terms of cumpters and buckups as well as training is important		Apart from making sure that you limit errors the other aspect is also that you are able to send through the internet so that you don’t need to print and go there which is also less expensive
12	So the claims processing is computerised using some form of online processing application. Though this is e-processed there is still some form of manual system in place	Internet shut down constitute a problem given that it is web-based. The processing for using it means sometimes there is waist of time	Not much to do apart from making sure that the internet which is the main problem is sorted out.	Aware of CLAOM-it but not using it yet. B ut is is a potential solution to some of the problem we have now and for those still using the manual process	Internet could be an issue but niot much since it works outside of internet	You have access to a lot of information with the e-system unlike the manual which takes a long time to get things done.	the spped with which things are done, categorisation and matching of the medicines etc
13	Use manual process to collect the information from the data point and enter into their claims processing application which seems to be the CLAIM_it application	The manual process that needs to be completed before information can be gathered and emntered into the CLAIM-it seem to be a major problem	The CLAIM-it indeed has been an answer to many of the challeges we used to face when we did this manually; The time wasting, errors and mismatch etc.	Yes we have knowledge of it. We went for training on it and are now using it	A key impolementation challenge with respect to us is how to merge the data if done on two different computers. Thus, there is the need to improve on the training and setup. Also the number of computers and other equipments is also important	The system gives access to imformation that is helpful for decision-making	the spped with which things are done, categorisation and matching of the medicines etc
14	The hospital is using an eclaims system but the systems relies on a manual system then that becomes an input into the claims software.	The system is not flexible compared to the HAMS we were using. This means that some times you need to wait for some one who may be out for a coupkle of dfays to come before some errors can be corrected	There is the need to have more vetting people trained for the purpose. Especially having a doctor on the vetting team to help with the vetting	Yes we know of the CLAIM-it software and how it works	Mainly thisx will be about the inputs such as electricity, computers, backup power. There will also be the need to haver good support systems to support the use of the software. CLAIM_it also turns not to be flexible in terms of the way it works and therefore makes it difficult using and can be deterime tal to business. There is the need for more torugh training for us to be able to use the softw…		Based on our knowledge of how the CLAIM-it software works, we think that it will be a good solution to the challenges we have right now, especially given that it helps you to reduce all the errors and forces you correct them . Also you don’t have to go to Kumasi yourself so it saves a lot of time
15	The hospital is using an electronich HMIS that also has an eclaims module and so when the patient goes through the system the information is automatically aggregated in the claims system.	The main issue with the current system is that because it is an integrated system sometimes when updates are done in some modules, it turn to affect other modules and therefore distort the data. In addition there is the need for a bit of teamwork and coordination in terms of the work done to make thin gs work better	Well sometimes the only thing we have to do is to make sure that if there are mistakes we go back and get it correc ted because the best way to do this is automate it and that is what we have donne	Yes we are aware of the CLAIM-it software and can be answer to some of the challenges that we have such as wrong tariff application and mismatching	For us we do not see any imoplementation challenge for now because we have all that is needed because we are already using an electronic system. So moving to the CLAIM_it will be a straight forward process.	We do have access to information but we also know that you can backup the CLAIM-it data and so you can have access to all that data	Using CLAIM-iy will be less stressful because you don’t have to print, go to the office oif the NHIS to submit claims and so things will be faster and less expensive
16	The system that generates the base data for claims processing is manual and the claims processing itself is also manual	The main challenge is with the generation of clinets code which sometimes is interupted internet shut down	The syatem is a national system and so there noit much one can do with respect to the internet issies. On the other hand automating the process for the generation of base data will make things better and easier	I have knowledge about CLAIM-it and we had some training on it but at the momument can not say much because I am. Ot sure of the way it does the claims vetting	I am. Not too sure of what the implementation challenges will be	Yes our existing system allows us to access financial reports	The CLAIM-it is good and it can reduce cost reduce printing and also submitting claims is easy and reduces errors
17	The base data for the claims is generated through asoftware and then use the CLAIM-it software to vet the claims	The main challenge is the generation of the ccc code and sometimes the fact that there are bugs in the software that makes it difficult to get what it is that you want	mainly to work with the telcos to improve internet access for purposes generating the CCC	Yes we are aware of it andf are even using the CLAIM-it software	based on our level we don’t see much because we have not added the lab investigations and don’t know if when we add that we would have challenges		Yes it has minimized errors and the entry of the NHIS number because in most circumstances, instead of the 8 digits they will write 6 and you have to go to OPD to cross check. Also if you enter claims and there is something wrong, it will not proceed unless you go and correct it.
18	Using the CLAIM-it software	Issue about diagnosis which the Pas and doctors should sit down and solve	The Pas and dcotrs will have to resolve those issues as indicated	Yes they are are of it an using the software	There is the need for more stronger networks	The current system that is the CALIM-it software gives access to information for decision making	Very good in that compared to the manual system it helps to avoid erros and it is also faster compared to the time we were doing this manually. Additionally you print less because you can send via internet or pendrive
19	The base data for claims processing is dome manually and then the claims data is entered into excel for claims processing	Because the system is manual it is challenging to use especially remembering prices drugs and checking for them is a lot of work. Additionally you need a lot of sheets to process the claim and that is a challenge	There is the need to get a hospital management system which has a claims processing module	Aware of CLAIM-it and know that it will be a potential solution to the challenges being faced	lack of computers will bethe major factor the will inhibit the implementation of CLAIM-it		Bause of the reduction in errors it will reduce the level of deductions that will be made by the NHIA. Additionally it will save money dues to the fact that there will not be the need to print papers every month
20	The system that generates the base data is electronic	mainly the issue of of the NHIA rules where sometimes from a technical perspective the precibers think that a certain prescription is what is okay for the patients but the insurance will not pay so we have to drop some of the medication from the insurance and ask them to pay	Insurance should be flexible	aware of CLAIM-it and even went for the training but things have not gone as expected so are currently not using the CLAIM-it softawre	We tried to use it but was not working so we have made complaints to the CHAg office	Yes we are able to access information from the system that we use for decision-making	The CLAIM-it software as we know will make it faster for you to compile the claims. Additionally it less expensive because you don’t have to print papers
